# Supplementary material for: Tolerance Mechanisms of Olive Tree (Olea europaea) under Saline Conditions
Source: Plants (Basel). 2024 Jul 29;13(15):2094. doi: 10.3390/plants13152094 (PMC11314443; doi:10.3390/plants13152094)
Supplement: Supplementary file 1 [file plants-13-02094-s001.zip]

Archive with 1 entries (1 files):
- plants-3042117-supplementary.pdf
